# Supplementary material for: CD70-Targeted Micelles Enhance HIF2α siRNA Delivery and Inhibit Oncogenic Functions in Patient-Derived Clear Cell Renal Carcinoma Cells
Source: Molecules. 2022 Dec 2;27(23):8457. doi: 10.3390/molecules27238457 (PMC9738223; doi:10.3390/molecules27238457)
Supplement: Supplementary file 1 [file molecules-27-08457-s001.zip]

Archive with 1 entries (1 files):
- molecules-1982809-supplementary.pdf
